# Supplementary material for: How to Improve Healthcare for Patients with Multimorbidity and Polypharmacy in Primary Care: A Pragmatic Cluster-Randomized Clinical Trial of the MULTIPAP Intervention
Source: J Pers Med. 2022 May 6;12(5):752. doi: 10.3390/jpm12050752 (PMC9144280; doi:10.3390/jpm12050752)
Supplement: Supplementary file 1 [file jpm-12-00752-s001.zip]

Archive with 9 entries (8 files):
- jpm-1629257-supplementary/
- jpm-1629257-supplementary/MULTIPAP GRoup.pdf
- jpm-1629257-supplementary/Supplementary File S1.pdf
- jpm-1629257-supplementary/Supplementary Table S1.pdf
- jpm-1629257-supplementary/Supplementary Table S2.pdf
- jpm-1629257-supplementary/Supplementary Table S3.pdf
- jpm-1629257-supplementary/Supplementary Table S4.pdf
- jpm-1629257-supplementary/Supplementary Table S5.pdf
- jpm-1629257-supplementary/Supplementary Table S6.pdf
